# Supplementary material for: Electrochemical DNA Sensor Based on Acridine Yellow Adsorbed on Glassy Carbon Electrode
Source: Sensors (Basel). 2021 Nov 22;21(22):7763. doi: 10.3390/s21227763 (PMC8621912; doi:10.3390/s21227763)
Supplement: Supplementary file 1 [file sensors-21-07763-s001.zip]

Archive with 1 entries (1 files):
- sensors-1473798-supplementary.pdf
